# Supplementary material for: Dynamics of MBD2 deposition across methylated DNA regions during malignant transformation of human mammary epithelial cells
Source: Nucleic Acids Res. 2015 May 24;43(12):5838–54. doi: 10.1093/nar/gkv508 (PMC4499136; doi:10.1093/nar/gkv508)
Supplement: SUPPLEMENTARY DATA [file supp_gkv508_nar-03334-x-2014-File011.xlsx]

## Sheet: Feuil1
Region name	Forward primer	Reverse primer	Tm (°C)
16q24.3	CATTTCTCATCCTGCGCACC	CGTGTGTGTCTCCTCTGCTT	60
22q13.33	GCTGCAGGAGATCGACAACT	CTCGATGATCTCGCGCTTCT	60
20q13.33	CTCATCCCCCAACAGCAGTG	CAGCTCATCACCCCAGTGAA	60
14q23.1	TGGGCCTGACTGCTATATTCT	TGACGTAAGAGCAGGGAATTT	60
12q24.33	CGGGTGACTATGAGTGATGTGT	TCACCTGTTACACCAGACCA	60
16q23.3	GAAGGCTGCATGGAAATGAT	GGATCTGGATCGGAAGGAA	61.5
2q24.2	TCTGTGCTTAAGGGTCACAGG	GCTGCTAATGAAGGTCTTTGC	60
17q25.3	GGGAAAGTGCCTTGTCTCCA	CGCTCCTCTCTGCCCAGG	60
1q21.3	TGAAGGCCTCAGAGAGGTGA	TCTAGTCCCTCAACCCCTGG	60
18q23	AGGAAACCCATTTCCAGCCC	AAGAAGCAGTCCTGGCCATC	60
14q11.2	GCTGTCGAATGTCGTGCAAA	GAACCAGGCATGCTCTTTCG	60
7q21.3	TGACAACTGTGTAGCCACCAA	CTCCCAAAGTGCTGGGATTA	65
5q13.2	GCCCTTAGGCAACAGGTGTA	CACTTGGGAACGCCTAGTTT	60
12q13.12	TGGAGAGGAAGCCTTGAACG	TGACCCTAAGGAGTCGGGAG	60
10p15.2	CCTGTGAACTCGAACAGCCT	ATCATGCCAGGTAGGAGGGT	60
9q21.12	TGCGGAGCGTTTGAAGTAGT	ACAGGAAATACTGGCCACTGAG	60
10q11.22	GAAGACCTGGTTACCCCAGC	TTGACTGAAGTGCTTGGCCC	60
10p15.1	GCGCATCTGTGATTGCTGAG	AAAGCAGTTCTGAGAGCCCC	60
1p36.33	CAGAGTTCCATAGTGGGCGG	AGCAAGGCTTTCCATGGGTT	60
8q22.2	AAAACCAAACGGTTCTGCAC	TACGCTTCGCACTTCCTTTT	60
16p13.3	CTTGTTATATTGCCCAGGCGTC	CCGGTAATCCCAGCGCAGT	60
