# Supplementary material for: Dynamics of MBD2 deposition across methylated DNA regions during malignant transformation of human mammary epithelial cells
Source: Nucleic Acids Res. 2015 May 24;43(12):5838–54. doi: 10.1093/nar/gkv508 (PMC4499136; doi:10.1093/nar/gkv508)
Supplement: SUPPLEMENTARY DATA [file supp_gkv508_nar-03334-x-2014-File012.xlsx]

## Sheet: Feuil1
Cell line	Gene	DAC 10mM	mean CpG methylation	Read number	mean duplicates	% of inhbition	Start	End	chromosome
HMLER	CLDN6-2	No	0.925556	410 reads	0.915556		3068466	3068737	chr16 p13.3
HMLER	CLDN6-2	No	0.905556	929 reads
HMLER	CLDN6-2	Yes	0.785556	161 reads	0.770556	0.158374
HMLER	CLDN6-2	Yes	0.755556	476 reads
HME-shP53-RAS	CLDN6-2	No	0.903333	882 reads	0.900556
HME-shP53-RAS	CLDN6-3	No	0.897778	869 reads
HME-ZEB1-RAS	CLDN6-4	No	0.861111	856 reads	0.849444
HME-ZEB1-RAS	CLDN6-5	No	0.837778	815 reads
HMEC-hTERT	CLDN6-6	No	0.734444	1050 reads	0.731667
HMEC-hTERT	CLDN6-7	No	0.728889	672 reads
HMLER	DAD1	No	0.02	213 reads	0.0145		23058543	23058841	chr14 q11.2
HMLER	DAD1	No	0.01	202 reads
HMLER	DAD1	Yes	0.01	354 reads	0.0115	NA
HMLER	DAD1	Yes	0.01	260 reads
HMLER	DAD1	Yes	0.01	361 reads	0.0095
HMLER	DAD1	Yes	0.01	244 reads
HME-shP53-RAS	DAD1	No	0.04	1081 reads	0.034
HME-shP53-RAS	DAD1	No	0.03	1191 reads
HME-ZEB1-RAS	DAD1	No	0.02	1252 reads	0.018
HME-ZEB1-RAS	DAD1	No	0.02	1055 reads
HMEC-hTERT	DAD1	No	0.01	914 reads	0.0135
HMEC-hTERT	DAD1	No	0.01	1072 reads
HMLER	KCNH3	No	0.01	361 reads	0.2705		49931415	49931667	chr12 q13.12
HMLER	KCNH3	No	0.53	429 reads
HMLER	KCNH3	Yes	0.43	403 reads	0.4285	0.215919
HMLER	KCNH3	Yes	0.43	379 reads
HME-shP53-RAS	KCNH3	No	0.49	1194 reads	0.486
HME-shP53-RAS	KCNH3	No	0.49	1169 reads
HME-ZEB1-RAS	KCNH3	No	0.72	1707 reads	0.7225
HME-ZEB1-RAS	KCNH3	No	0.72	1196 reads
HMEC-hTERT	KCNH3	No	0.6	775 reads)	0.5865
HMEC-hTERT	KCNH3	No	0.58	1056 reads
