# Supplementary material for: Dynamics of MBD2 deposition across methylated DNA regions during malignant transformation of human mammary epithelial cells
Source: Nucleic Acids Res. 2015 May 24;43(12):5838–54. doi: 10.1093/nar/gkv508 (PMC4499136; doi:10.1093/nar/gkv508)
Supplement: SUPPLEMENTARY DATA [file supp_gkv508_nar-03334-x-2014-File013.xlsx]

## Sheet: Feuil1
Cell line	Gene	DAC 10mM	mean CpG methylation	Read number	mean duplicates	% of inhbition	Start	End	chromosome
HMLER	OCLN	No	0.91	587 reads	0.905		68790106	68790360	chr5 q13.2
HMLER	OCLN	No	0.9	400 reads
HMLER	OCLN	Yes	0.72	83 reads	0.698	0.228729
HMLER	OCLN	Yes	0.68	329 reads
HME-shP53-RAS	OCLN	No	0.8	343 reads	0.758
HME-ZEB1-RAS	OCLN	No	0.72	892 reads
HME-ZEB1-RAS	OCLN	No	0.7	921 reads	0.662
HMEC-hTERT	OCLN	No	0.62	1028 reads
HMLER	PANX2	No	0.77	222 reads	0.752		50614538	50614845	chr22 q13.3
HMLER	PANX2	No	0.74	127 reads
HMLER	PANX2	Yes	0.61	221 reads	0.6125	0.185505
HMLER	PANX2	Yes	0.61	275 reads
HME-ZEB1-RAS	PANX2	No	0.84	1197 reads	0.8525
HME-ZEB1-RAS	PANX2	No	0.87	1215 reads
HME-shP53-RAS	PANX2	No	0.87	1137 reads	0.8805
HMEC-hTERT	PANX2	No	0.9	989 reads
HMEC-hTERT	PANX2	No	0.88	659 reads	0.4385
HMLER	PITRM1-AS	No	0.95	438 reads	0.944		3185397	3185663	chr10 p15.2
HMLER	PITRM1-AS	No	0.94	272 reads
HMLER	PITRM1-AS	Yes	0.71	166 reads	0.6925	0.266419
HMLER	PITRM1-AS	Yes	0.68	259 reads
HME-shP53-RAS	PITRM1-AS	No	0.94	1219 reads	0.9325
HME-shP53-RAS	PITRM1-AS	No	0.93	1161 reads
HME-ZEB1-RAS	PITRM1-AS	No	0.97	1109 reads	0.9625
HMEC-hTERT	PITRM1-AS	No	0.96	1301 reads
HMEC-hTERT	PITRM1-AS	No	0.95	1731 reads	0.4765
