# Supplementary material for: Dynamics of MBD2 deposition across methylated DNA regions during malignant transformation of human mammary epithelial cells
Source: Nucleic Acids Res. 2015 May 24;43(12):5838–54. doi: 10.1093/nar/gkv508 (PMC4499136; doi:10.1093/nar/gkv508)
Supplement: SUPPLEMENTARY DATA [file supp_gkv508_nar-03334-x-2014-File014.xlsx]

## Sheet: Feuil1
Cell line	Gene	DAC 10mM	mean CpG methylation	Read number	mean duplicates	% of inhbition	Start	End	chromosome
HMLER	PRKCH	No	0.93	259 reads	0.933		61795220	61795473	chr14 q23.1
HMLER	PRKCH	No	0.93	153 reads
HMLER	PRKCH	Yes	0.63	484 reads	0.617	0.338692
HMLER	PRKCH	Yes	0.6	221 reads
HME-shP53-RAS	PRKCH	No	0.97	1538 reads	0.967
HME-shP53-RAS	PRKCH	No	0.97	1120 reads
HME-ZEB1-RAS	PRKCH	No	0.98	1629 reads	0.974
HME-ZEB1-RAS	PRKCH	No	0.97	1145 reads
HMEC-hTERT	PRKCH	No	0.97	521 reads	0.9735
HMEC-hTERT	PRKCH	No	0.97	1288 reads
HMLER	TFPI2	No	0.95	130 reads	0.948		93520709	93520968	chr7 q21.3
HMLER	TFPI2	No	0.95	128 reads
HMLER	TFPI2	Yes	0.55	91 reads	0.5215	0.449895
HME-ZEB1-RAS	TFPI2	No	0.97	617 reads	0.967
HME-shP53-RAS	TFPI2	No	0.96	202 reads
HME-shP53-RAS	TFPI2	No	0.96	199 reads	0.947
HME-ZEB1-RAS	TFPI2	No	0.94	538 reads
HMEC-hTERT	TFPI2	No	0.93	553 reads	0.927
HMEC-hTERT	TFPI2	No	0.92	546 reads
