# Supplementary material for: Dynamics of MBD2 deposition across methylated DNA regions during malignant transformation of human mammary epithelial cells
Source: Nucleic Acids Res. 2015 May 24;43(12):5838–54. doi: 10.1093/nar/gkv508 (PMC4499136; doi:10.1093/nar/gkv508)
Supplement: SUPPLEMENTARY DATA [file supp_gkv508_nar-03334-x-2014-File015.xls]

## Sheet: Feuil1
Cell line	Gene	DAC 10mM	mean CpG methylation	Read number	mean duplicates	% of inhbition	Start	End	chromosome
HMLER	CLDN6-2	No	0.925556	410 reads	0.915556		3068466	3068737	chr16 p13.3
HMLER	CLDN6-2	No	0.905556	929 reads
HMLER	CLDN6-2	Yes	0.785556	161 reads	0.770556	0.158374
HMLER	CLDN6-2	Yes	0.755556	476 reads
HME-shP53-RAS	CLDN6-2	No	0.903333	882 reads	0.900556
HME-shP53-RAS	CLDN6-3	No	0.897778	869 reads
HME-ZEB1-RAS	CLDN6-4	No	0.861111	856 reads	0.849444
HME-ZEB1-RAS	CLDN6-5	No	0.837778	815 reads
HMEC-hTERT	CLDN6-6	No	0.734444	1050 reads	0.731667
HMEC-hTERT	CLDN6-7	No	0.728889	672 reads
HMLER	DAD1	No	0.02	213 reads	0.0145		23058543	23058841	chr14 q11.2
HMLER	DAD1	No	0.01	202 reads
HMLER	DAD1	Yes	0.01	354 reads	0.0115	NA
HMLER	DAD1	Yes	0.01	260 reads
HMLER	DAD1	Yes	0.01	361 reads	0.0095
HMLER	DAD1	Yes	0.01	244 reads
HME-shP53-RAS	DAD1	No	0.04	1081 reads	0.034
HME-shP53-RAS	DAD1	No	0.03	1191 reads
HME-ZEB1-RAS	DAD1	No	0.02	1252 reads	0.018
HME-ZEB1-RAS	DAD1	No	0.02	1055 reads
HMEC-hTERT	DAD1	No	0.01	914 reads	0.0135
HMEC-hTERT	DAD1	No	0.01	1072 reads
HMLER	KCNH3	No	0.01	361 reads	0.2705		49931415	49931667	chr12 q13.12
HMLER	KCNH3	No	0.53	429 reads
HMLER	KCNH3	Yes	0.43	403 reads	0.4285	0.215919
HMLER	KCNH3	Yes	0.43	379 reads
HME-shP53-RAS	KCNH3	No	0.49	1194 reads	0.486
HME-shP53-RAS	KCNH3	No	0.49	1169 reads
HME-ZEB1-RAS	KCNH3	No	0.72	1707 reads	0.7225
HME-ZEB1-RAS	KCNH3	No	0.72	1196 reads
HMEC-hTERT	KCNH3	No	0.6	775 reads)	0.5865
HMEC-hTERT	KCNH3	No	0.58	1056 reads
Cell line	Gene	DAC 10mM	mean CpG methylation	Read number	mean duplicates	% of inhbition	Start	End	chromosome
HMLER	OCLN	No	0.91	587 reads	0.905		68790106	68790360	chr5 q13.2
HMLER	OCLN	No	0.9	400 reads
HMLER	OCLN	Yes	0.72	83 reads	0.698	0.228729
HMLER	OCLN	Yes	0.68	329 reads
HME-shP53-RAS	OCLN	No	0.8	343 reads	0.758
HME-ZEB1-RAS	OCLN	No	0.72	892 reads
HME-ZEB1-RAS	OCLN	No	0.7	921 reads	0.662
HMEC-hTERT	OCLN	No	0.62	1028 reads
HMLER	PANX2	No	0.77	222 reads	0.752		50614538	50614845	chr22 q13.3
HMLER	PANX2	No	0.74	127 reads
HMLER	PANX2	Yes	0.61	221 reads	0.6125	0.185505
HMLER	PANX2	Yes	0.61	275 reads
HME-ZEB1-RAS	PANX2	No	0.84	1197 reads	0.8525
HME-ZEB1-RAS	PANX2	No	0.87	1215 reads
HME-shP53-RAS	PANX2	No	0.87	1137 reads	0.8805
HMEC-hTERT	PANX2	No	0.9	989 reads
HMEC-hTERT	PANX2	No	0.88	659 reads	0.4385
HMLER	PITRM1-AS	No	0.95	438 reads	0.944		3185397	3185663	chr10 p15.2
HMLER	PITRM1-AS	No	0.94	272 reads
HMLER	PITRM1-AS	Yes	0.71	166 reads	0.6925	0.266419
HMLER	PITRM1-AS	Yes	0.68	259 reads
HME-shP53-RAS	PITRM1-AS	No	0.94	1219 reads	0.9325
HME-shP53-RAS	PITRM1-AS	No	0.93	1161 reads
HME-ZEB1-RAS	PITRM1-AS	No	0.97	1109 reads	0.9625
HMEC-hTERT	PITRM1-AS	No	0.96	1301 reads
HMEC-hTERT	PITRM1-AS	No	0.95	1731 reads	0.4765
HMLER	PRKCH	No	0.93	259 reads	0.933		61795220	61795473	chr14 q23.1
HMLER	PRKCH	No	0.93	153 reads
HMLER	PRKCH	Yes	0.63	484 reads	0.617	0.338692
HMLER	PRKCH	Yes	0.6	221 reads
HME-shP53-RAS	PRKCH	No	0.97	1538 reads	0.967
HME-shP53-RAS	PRKCH	No	0.97	1120 reads
HME-ZEB1-RAS	PRKCH	No	0.98	1629 reads	0.974
HME-ZEB1-RAS	PRKCH	No	0.97	1145 reads
HMEC-hTERT	PRKCH	No	0.97	521 reads	0.9735
HMEC-hTERT	PRKCH	No	0.97	1288 reads
HMLER	STK3	No	0.7	181 reads	0.6895		99954776	99955028	chr8 q22.2
HMLER	STK3	No	0.68	335 reads
HMLER	STK3	Yes	0.53	563 reads	0.5315	0.229152
HMLER	STK3	Yes	0.53	315 reads
HME-shP53-RAS	STK3	No	0.63	1272 reads	0.6245
HME-shP53-RAS	STK3	No	0.62	1621 reads
HME-ZEB1-RAS	STK3	No	0.31	1723 reads	0.2955
HME-ZEB1-RAS	STK3	No	0.28	633 reads
HMEC-hTERT	STK3	No	0.31	915 reads	0.3
HMEC-hTERT	STK3	No	0.3	1161 reads
HMLER	TFPI2	No	0.95	130 reads	0.948		93520709	93520968	chr7 q21.3
HMLER	TFPI2	No	0.95	128 reads
HMLER	TFPI2	Yes	0.55	91 reads	0.5215	0.449895
HME-ZEB1-RAS	TFPI2	No	0.97	617 reads	0.967
HME-shP53-RAS	TFPI2	No	0.96	202 reads
HME-shP53-RAS	TFPI2	No	0.96	199 reads	0.947
HME-ZEB1-RAS	TFPI2	No	0.94	538 reads
HMEC-hTERT	TFPI2	No	0.93	553 reads	0.927
HMEC-hTERT	TFPI2	No	0.92	546 reads
