# Supplementary material for: Dynamics of MBD2 deposition across methylated DNA regions during malignant transformation of human mammary epithelial cells
Source: Nucleic Acids Res. 2015 May 24;43(12):5838–54. doi: 10.1093/nar/gkv508 (PMC4499136; doi:10.1093/nar/gkv508)
Supplement: SUPPLEMENTARY DATA [file supp_gkv508_nar-03334-x-2014-File016.xlsx]

## Sheet: Feuil1
HMEC-hTERT
Kmer	2			3			4			5			6
rank	seq	-Log(P)		seq	-Log(P)		sequence	-Log(P)		sequence	-Log(P)		sequence	-Log(P)
1	cg|cg	Inf		cgc|gcg	Inf		cgca|tgcg	279.009		agcgc|gcgct	158.77		agcgca|tgcgct	90.6778
2				acg|cgt	273		cacg|cgtg	213.041		cagcg|cgctg	139.638		cagcgc|gcgctg	86.7959
3				gcc|ggc	181.387		agcg|cgct	179.824		cgcac|gtgcg	127.721		cgctgc|gcagcg	66.4559
4							acgc|gcgt	156.102		gcgca|tgcgc	120.347		agcgcc|ggcgct	58.3872
5							gcgc|gcgc	145.959		cgcag|ctgcg	105.886		gcgcac|gtgcgc	49.8861
HMLER
Kmer	2			3			4			5			6
rank	seq	-Log(P)		seq	-Log(P)		sequence	-Log(P)		sequence	-Log(P)		sequence	-Log(P)
1	cg|cg	157.237		acg|cgt	177.215		cgca|tgcg	157.959		agcgc|gcgct	74.2757		agcgca|tgcgct	54.3188
2				cgc|gcg	109.745		cacg|cgtg	131.495		cgcac|gtgcg	70.1427		cagcgc|gcgctg	37.9586
3				cac|gtg	87.6778		acgc|gcgt	88.8539		cagcg|cgctg	64.9208		acgcac|gtgcgt	28.8539
4							agcg|cgct	78.3872		ccgca|tgcgg	64.8861		agcgcc|ggcgct	27.8861
5							cgtc|gacg	61.4559		gcgca|tgcgc	63.9208		cacacg|cgtgtg	27.8239
