# Supplementary material for: Dynamics of MBD2 deposition across methylated DNA regions during malignant transformation of human mammary epithelial cells
Source: Nucleic Acids Res. 2015 May 24;43(12):5838–54. doi: 10.1093/nar/gkv508 (PMC4499136; doi:10.1093/nar/gkv508)
Supplement: SUPPLEMENTARY DATA [file supp_gkv508_nar-03334-x-2014-File018.xlsx]

## Sheet: Feuil1
HMLER
Set	Rank	Name	NES	P value	FDR q-val
Gene Ontology	1	EXTRACELLULAR_REGION	4.50007	0	0
	2	EXTRACELLULAR_REGION_PART	4.13871	0	0
	3	PROTEINACEOUS_EXTRACELLULAR_MATRIX	3.51471	0	0
	4	EXTRACELLULAR_MATRIX	3.39041	0	0
	5	COLLAGEN	2.79253	0	0.000107042
	6	EXTRACELLULAR_MATRIX_PART	2.74701	0	0.000171453
	7	EXTRACELLULAR_SPACE	2.70528	0	0.000224511
	8	VOLTAGE_GATED_POTASSIUM_CHANNEL_COMPLEX	2.52471	0	0.000722194
	9	MEMBRANE_FRACTION	2.07335	0.0018622	0.0131411
	10	INTEGRIN_COMPLEX	1.72332	0.0162602	0.0879108
	11	CELL_SURFACE	1.58885	0.0514851	0.153985
	12	CELL_FRACTION	1.51149	0.0698603	0.204833
	13	BASEMENT_MEMBRANE	1.48186	0.0669371	0.216961
	14	INTRINSIC_TO_ENDOPLASMIC_RETICULUM_MEMBRANE	1.44664	0.0828402	0.236086
	15	INTEGRAL_TO_ENDOPLASMIC_RETICULUM_MEMBRANE	1.41876	0.100971	0.248308
HMLER
Set	Rank	Name	NES	P value	FDR q-val
KEGG pathways	1	KEGG_NEUROACTIVE_LIGAND_RECEPTOR_INTERACTION	3.57487	0	0
	2	KEGG_ECM_RECEPTOR_INTERACTION	3.49032	0	0
	3	KEGG_SYSTEMIC_LUPUS_ERYTHEMATOSUS	3.15109	0	0
	4	KEGG_INTESTINAL_IMMUNE_NETWORK_FOR_IGA_PRODUCTION	3.01653	0	0.000469288
	5	KEGG_CELL_ADHESION_MOLECULES_CAMS	2.89581	0	0.000375431
	6	KEGG_GRAFT_VERSUS_HOST_DISEASE	2.72669	0	0.000784685
	7	KEGG_AUTOIMMUNE_THYROID_DISEASE	2.68632	0	0.000672588
	8	KEGG_GLYCOSAMINOGLYCAN_BIOSYNTHESIS_CHONDROITIN_SULFATE	2.61821	0	0.000978178
	9	KEGG_ALLOGRAFT_REJECTION	2.55094	0	0.00123325
	10	KEGG_FOCAL_ADHESION	2.42068	0	0.00297575
	11	KEGG_CYTOKINE_CYTOKINE_RECEPTOR_INTERACTION	2.31049	0	0.00550993
	12	KEGG_TYPE_I_DIABETES_MELLITUS	2.30172	0	0.00524121
	13	KEGG_BASAL_CELL_CARCINOMA	2.21606	0	0.00826499
	14	KEGG_CALCIUM_SIGNALING_PATHWAY	2.15823	0.0019685	0.0111553
	15	KEGG_COMPLEMENT_AND_COAGULATION_CASCADES	2.14218	0	0.0116503
HME-ZEB1-RAS
Set	Rank	Name	NES	P value	FDR q-val
Gene Ontology	1	TRANSMEMBRANE_RECEPTOR_ACTIVITY	2.77156	0	0.00503177
	2	G_PROTEIN_COUPLED_RECEPTOR_PROTEIN_SIGNALING_PATHWAY	2.47166	0	0.0382601
	3	EXTRACELLULAR_REGION	2.3469	0	0.0597631
	4	CATION_TRANSPORT	2.29976	0.00380228	0.0636843
	5	PROTEASE_INHIBITOR_ACTIVITY	2.29584	0	0.0523204
	6	RECEPTOR_ACTIVITY	2.26957	0	0.0516912
	7	NERVOUS_SYSTEM_DEVELOPMENT	2.26905	0.0019305	0.0446622
	8	CYTOKINE_BINDING	2.23921	0	0.0481841
	9	DI___TRI_VALENT_INORGANIC_CATION_TRANSPORT	2.20858	0.00400802	0.0537692
	10	CELL_SURFACE_RECEPTOR_LINKED_SIGNAL_TRANSDUCTION_GO_0007166	2.20253	0	0.0503005
	11	LIGAND_GATED_CHANNEL_ACTIVITY	2.18855	0.00200803	0.0503309
	12	CELLULAR_DEFENSE_RESPONSE	2.18189	0.00212766	0.0490679
	13	VESICLE_MEDIATED_TRANSPORT	2.17235	0.00609756	0.0492942
	14	G_PROTEIN_COUPLED_RECEPTOR_ACTIVITY	2.12157	0.00408163	0.0653719
	15	CALCIUM_CHANNEL_ACTIVITY	2.1192	0.00385356	0.0623115
HME-ZEB1-RAS
Set	Rank	Name	NES	P value	FDR q-val
KEGG pathways	1	KEGG_NEUROACTIVE_LIGAND_RECEPTOR_INTERACTION	3.3348	0	0
	2	KEGG_MAPK_SIGNALING_PATHWAY	2.78083	0	0.00105066
	3	KEGG_CELL_ADHESION_MOLECULES_CAMS	2.69464	0	0.000700438
	4	KEGG_GRAFT_VERSUS_HOST_DISEASE	2.26339	0.00184843	0.0161898
	5	KEGG_ALLOGRAFT_REJECTION	2.19384	0	0.0234147
	6	KEGG_CYTOKINE_CYTOKINE_RECEPTOR_INTERACTION	2.14039	0	0.0270724
	7	KEGG_CALCIUM_SIGNALING_PATHWAY	2.07204	0	0.0347106
	8	KEGG_ENDOCYTOSIS	2.06814	0.00399202	0.0311354
	9	KEGG_VIRAL_MYOCARDITIS	2.05867	0	0.0304346
	10	KEGG_ANTIGEN_PROCESSING_AND_PRESENTATION	2.04132	0.00612245	0.0313585
	11	KEGG_B_CELL_RECEPTOR_SIGNALING_PATHWAY	2.03685	0	0.0293474
	12	KEGG_RIG_I_LIKE_RECEPTOR_SIGNALING_PATHWAY	2.01907	0.00198807	0.0300725
	13	KEGG_VEGF_SIGNALING_PATHWAY	2.01161	0.00199601	0.0287239
	14	KEGG_AUTOIMMUNE_THYROID_DISEASE	2.01124	0.00793651	0.0267522
	15	KEGG_TYPE_I_DIABETES_MELLITUS	1.98325	0.0122699	0.0305958
HME-shP53-RAS
Set	Rank	Name	NES	P value	FDR q-val
Gene Ontology	1	TRANSMEMBRANE_RECEPTOR_ACTIVITY	3.34215	0	0
	2	RECEPTOR_ACTIVITY	3.1089	0	0
	3	ORGAN_DEVELOPMENT	2.95945	0	0.000459592
	4	EXTRACELLULAR_REGION	2.89528	0	0.00051986
	5	EXTRACELLULAR_REGION_PART	2.78478	0	0.00127461
	6	TISSUE_DEVELOPMENT	2.51445	0	0.0100828
	7	G_PROTEIN_COUPLED_RECEPTOR_PROTEIN_SIGNALING_PATHWAY	2.44512	0	0.0141717
	8	G_PROTEIN_COUPLED_RECEPTOR_ACTIVITY	2.43483	0.00195695	0.0132761
	9	SYSTEM_PROCESS	2.30228	0	0.0280472
	10	CYTOKINE_BINDING	2.27983	0.00199601	0.029535
	11	CELL_SURFACE_RECEPTOR_LINKED_SIGNAL_TRANSDUCTION_GO_0007166	2.273	0	0.0283952
	12	POSITIVE_REGULATION_OF_HYDROLASE_ACTIVITY	2.27287	0	0.0260892
	13	ECTODERM_DEVELOPMENT	2.21492	0.00198413	0.0353842
	14	EXTRACELLULAR_SPACE	2.11443	0.00200401	0.0590875
	15	PROTEASE_INHIBITOR_ACTIVITY	2.10938	0	0.0568997
HME-shP53-RAS
Set	Rank	Name	NES	P value	FDR q-val
KEGG pathways	1	KEGG_NEUROACTIVE_LIGAND_RECEPTOR_INTERACTION	2.63422	0	0.00466499
	2	KEGG_CELL_ADHESION_MOLECULES_CAMS	2.38077	0	0.0166619
	3	KEGG_AUTOIMMUNE_THYROID_DISEASE	2.13771	0.00582524	0.064379
	4	KEGG_VIRAL_MYOCARDITIS	2.07169	0.00192678	0.0689139
	5	KEGG_ALLOGRAFT_REJECTION	1.89561	0.00779727	0.152746
	6	KEGG_ECM_RECEPTOR_INTERACTION	1.87118	0.00385356	0.14388
	7	KEGG_MAPK_SIGNALING_PATHWAY	1.85149	0.0127389	0.136494
	8	KEGG_GRAFT_VERSUS_HOST_DISEASE	1.83586	0.0173077	0.131038
	9	KEGG_LYSOSOME	1.79909	0.0118577	0.141575
	10	KEGG_RIG_I_LIKE_RECEPTOR_SIGNALING_PATHWAY	1.79164	0.0155945	0.132167
	11	KEGG_CYTOKINE_CYTOKINE_RECEPTOR_INTERACTION	1.74531	0.0180361	0.149807
	12	KEGG_LEUKOCYTE_TRANSENDOTHELIAL_MIGRATION	1.69728	0.0261044	0.177291
	13	KEGG_TYPE_I_DIABETES_MELLITUS	1.67785	0.0307692	0.181158
	14	KEGG_ANTIGEN_PROCESSING_AND_PRESENTATION	1.61646	0.0430328	0.226524
	15	KEGG_FOCAL_ADHESION	1.60813	0.0488281	0.22097
